# Supplementary material for: Epicatechin Gallate Regulation of Steroid Hormone Levels Improves Sarcopenia in C57BL/6J Mice
Source: Foods. 2025 Jul 16;14(14):2495. doi: 10.3390/foods14142495 (PMC12295562; doi:10.3390/foods14142495)
Supplement: Supplementary file 1 [file foods-14-02495-s001.zip]

Archive with 1 entries (1 files):
- foods-3698401-supplementary.pdf
